# Supplementary material for: Toward ethical provenance tracking: The GA4GH model data access agreement (DAA)
Source: Genet Med. Author manuscript; Available in PMC 2026 Jun 19. (PMC13281905; doi:10.1016/j.gim.2025.101594)
Supplement: Supplementary materials 2 [file NIHMS2180075-supplement-Supplementary_materials_2.xlsx]

## Sheet: Categories of clauses
	Oceania (Australia)	Oceania (Australia)	North America (United States)	Europe (United Kingdom)	North America (Canada)	Europe (Germany)	Asia (China)	Europe (European Union)	European Union (Luxembourg)	Europe (European Union)	Asia (Multiple Countries)	Africa (Multiple Countries)	North America (United States)	Europe (Spain)	North America (United States)	Asia (South Korea)	Global	North America (United States)	North America (United States)	North America (United States)	North America (United States)	North America (United States)	Global	Europe (United Kingdom)	Asia (Singapore)	Africa (South Africa)	Europe (Switzerland)	Europe (United Kingdom)	Europe (United Kingdom)	Total counts
	Genomic	Genomic	General	Neuroscience	Epidemiology	Genomic	Genomic	Genomic	General.	Personalised Medicine.	Genomics	Genomics	Administrative Health Data	General	Cancer	Genomics	Epidemiology	General	Cancer	Genomics	Epidemiology	Neuroscience	Neurodegenerative Disease	Cancer	Genetics	General	Precision Medicine	General	Genomics
	Pediatric														Indigenous								Genomics	Genomics
	Indigenous
Attribution	Y	Y	Y	Y	Y	Y		Y	Y	Y	Y	Y	Y	Y			Y	Y	Y	Y	Y	Y	Y	Y	Y	Y	Y	Y	Y	26
Changes to the agreement	Y	Y	Y		Y			Y	Y			Y		Y	Y	Y	Y	Y				Y	Y	Y				Y	Y	17
Choice of forum	Y	Y			Y			Y	Y	Y		Y		Y	Y		Y				Y			Y		Y	Y	Y		15
Choice of laws	Y				Y	Y		Y	Y	Y		Y		Y			Y				Y			Y	Y	Y	Y	Y	Y	16
Compliance	Y	Y	Y		Y	Y	Y		Y		Y		Y		Y	Y	Y	Y	Y	Y	Y				Y	Y	Y		Y	20
Confidentiality	Y		Y		Y	Y	Y	Y	Y	Y	Y	Y	Y	Y	Y	Y	Y	Y	Y	Y	Y		Y	Y	Y	Y	Y	Y	Y	26
Contract breach notification					Y	Y		Y						Y					Y	Y		Y							Y	8
Data breach notification		Y			Y				Y	Y		Y			Y				Y	Y	Y		Y			Y				11
Data destruction	Y	Y				Y		Y	Y		Y	Y	Y	Y	Y	Y	Y	Y	Y		Y	Y		Y	Y	Y	Y	Y	Y	22
Ethics approvals		Y		Y	Y		Y	Y	Y					Y	Y				Y	Y	Y	Y	Y			Y	Y			15
Intellectual property	Y	Y	Y		Y	Y			Y	Y	Y	Y	Y	Y	Y	Y	Y	Y	Y	Y	Y		Y	Y	Y	Y	Y	Y	Y	25
Liability	Y	Y	Y	Y	Y	Y	Y	Y	Y	Y	Y	Y	Y	Y		Y	Y	Y	Y		Y	Y		Y	Y	Y	Y	Y	Y	26
Purpose	Y	Y	Y	Y	Y	Y	Y	Y	Y	Y	Y	Y	Y	Y	Y	Y	Y	Y	Y	Y	Y	Y	Y	Y	Y	Y	Y	Y	Y	29
Re-identification	Y	Y		Y	Y	Y		Y	Y	Y	Y	Y	Y	Y	Y	Y	Y	Y	Y	Y	Y	Y	Y	Y	Y	Y	Y	Y	Y	27
Reporting and monitoring	Y	Y	Y	Y	Y	Y		Y	Y	Y	Y	Y	Y	Y	Y	Y	Y		Y	Y	Y	Y	Y	Y	Y	Y	Y	Y	Y	27
Scientific publication	Y	Y		Y	Y	Y		Y	Y	Y		Y	Y	Y	Y		Y	Y				Y	Y		Y	Y	Y	Y	Y	21
Security / data protection		Y	Y	Y	Y	Y	Y	Y	Y	Y	Y	Y	Y	Y	Y			Y	Y	Y	Y	Y	Y	Y	Y	Y	Y	Y		25
Termination	Y	Y	Y	Y	Y	Y	Y	Y	Y	Y	Y	Y	Y	Y	Y	Y	Y	Y	Y	Y	Y	Y	Y	Y	Y	Y	Y	Y	Y	29
Transfer or Collaboration	Y	Y	Y	Y	Y	Y	Y	Y	Y	Y	Y	Y	Y	Y	Y	Y		Y	Y	Y	Y	Y	Y		Y			Y	Y	25

## Sheet: Clause analysis
	Oceania (Australia)	Oceania (Australia)	North America (United States)	Europe (United Kingdom)	North America (Canada)	Europe (Germany)	Asia (China)	Europe (European Union)	Europe (Luxembourg)	Europe (European Union)	Asia (Multiple Countries)	Africa (Multiple Countries)	North America (United States)	Europe (Spain)	North America (United States)	Asia (South Korea)	Global	North America (United States)	North America (United States)	North America (United States)	North America (United States)	North America (United States)	Global	Europe (United Kingdom)	Asia (Singapore)	Africa (South Africa)	Europe (Switzerland)	Europe (United Kingdom)	Europe (United Kingdom)	Representation of clause category	Representation of clause sub-category within this category	Percentile representation of sub-clause within category	Percentile representation of clause or sub-clause across all contracts
	Genomic	Genomic	General	Neuroscience	Epidemiology	Genomic	Genomic	Genomic	General.	Personalised Medicine.	Genomic	Genomic	Administrative Health Data	General	Cancer	Genomic	Epidemiology	General	Cancer	Genomic	Epidemiology	Neuroscience	Neurodegenerative Disease	Cancer	Genomic	General	Personalised Medicine	General	Genomic
	Pediatric														Indigenous								Genomic	Genomic
	Indigenous
Attribution	Y	Y	Y	Y	Y	Y		Y	Y	Y	Y	Y	Y	Y			Y	Y	Y	Y	Y	Y	Y	Y	Y	Y	Y	Y	Y	26			0.896552
Provide attribution in publications (no specific statement).			1			1		1	1					1												1		1			7	0.269231	0.241379
Provide attribution in publications and other outputs (no specific statement).										1	1										1						1				4	0.153846	0.137931
Cite attribution statement in publications (specific statement).		1		1	1								1				1						1		1						7	0.269231	0.241379
Cite researchers, repository, and funders in publications and other outputs (no specific statement).																			1	1									1		3	0.115385	0.103448
Cite researchers, repository, and funders in publications and other outputs (specific statement).	1											1						1				1		1							5	0.192308	0.172414
Include statement that the original researchers are not responsible for interpretation of data.																								1	1						2	0.0769231	0.0689655
Changes to the agreement	Y	Y	Y		Y			Y	Y			Y		Y	Y	Y	Y	Y				Y	Y	Y				Y	Y	17			0.586207
Modification on mutual agreement.		1			1				1									1				1									5	0.294118	0.172414
Modification on mutual agreement, but obligatory where required for compliance.															1																1	0.0588235	0.0344828
Unilateral modification (Data Provider's discretion, continued access contingent on conclusion of new agreement).	1		1					1				1		1		1	1	1										1	1		10	0.588235	0.344828
Unilateral modification or termination in response to ethico-legal circumstances (Data Provider's discretion, continued access contingent on conclusion of new agreement).																								1							1	0.0588235	0.0344828
Unilateral modification (Data Provider's discretion, modifications are automatically applicable).																							1								1	0.0588235	0.0344828
Choice of forum	Y	Y			Y			Y	Y	Y		Y		Y	Y		Y				Y			Y		Y	Y	Y		15			0.517241
Required to resolve through negotiation and alternate dispute resolution.	1				1					1					1											1					5	0.333333	0.172414
Courts of specified jurisdiction.		1						1	1	1				1			1							1				1			8	0.533333	0.275862
Courts of defendant jurisdiction.																											1				1	0.0666667	0.0344828
Courts of data requester jurisdiction.												1																			1	0.0666667	0.0344828
Choice of laws	Y				Y	Y		Y	Y	Y		Y		Y			Y				Y			Y	Y	Y	Y	Y	Y	16			0.551724
Laws of specified jurisdiction.	1				1	1		1	1	1				1			1				1			1	1	1	1	1			14	0.875	0.482759
Laws of defending party's jurisdiction.																													1		1	0.0625	0.0344828
Laws of data requester jurisdiction.												1																			1	0.0625	0.0344828
Compliance	Y	Y	Y		Y	Y	Y		Y		Y		Y		Y	Y	Y	Y	Y	Y	Y				Y	Y	Y		Y	20			0.689655
Provider confirms compliance with all applicable laws.									1																	1	1				3	0.15	0.103448
Recipient confirms compliance with all applicable laws.	1	1	1		1		1				1				1	1	1	1	1	1	1					1	1		1		16	0.8	0.551724
Recipient confirms compliance with specific regional laws.	1				1	1	1		1				1		1			1							1	1			1		11	0.55	0.37931
Confidentiality	Y		Y		Y	Y	Y	Y	Y	Y	Y	Y	Y	Y	Y	Y	Y	Y	Y	Y	Y		Y	Y	Y	Y	Y	Y	Y		26		0.896552
Contract breach notification					Y	Y		Y						Y					Y	Y		Y							Y	8			0.275862
Report breach or apparent breach within 30 days.														1																	1	0.125	0.0344828
Immediate notification of breach upon incident identification.					1	1		1						1								1							1		6	0.75	0.206897
Notification of breach within 24 hours of incident identification.																			1												1	0.125	0.0344828
Report breach within 24 hours of incident identification, establish details and remediation plan within 3 business days.																				1											1	0.125	0.0344828
Data breach notification		Y			Y				Y	Y		Y			Y				Y	Y	Y		Y			Y				11			0.37931
Report non-compliant use or disclosure.															1								1								2	0.181818	0.0689655
Report breach or disclosure within 72 hours.										1																					1	0.0909091	0.0344828
Notification of breach within 24 hours of incident identification.																					1										1	0.0909091	0.0344828
Report breach within 24 hours of incident identification, establish details and remediation plan within 3 business days. Right for Provider to follow up on remediation and to audit remediation measures.Right to communicate breach to third parties. Obligation to collaborate in mitigation.																			1	1											2	0.181818	0.0689655
Immediate notification of breach, mitigation measures, ongoing reporting.									1																						1	0.0909091	0.0344828
Immediate notification of breach. Right for Data Provider to provide notification to relevant third parties.					1																										1	0.0909091	0.0344828
Report, notify regulator, and enact mitigating measures within 72 hours of identification or suspiscion. Collaboration between parties.																										1					1	0.0909091	0.0344828
Immediate notification of known or suspected data breach, ongoing compliance with requested mitigating measures.		1																													1	0.0909091	0.0344828
Report breach within 24 hours.												1																			1	0.0909091	0.0344828
Data destruction	Y	Y				Y		Y	Y		Y	Y	Y	Y	Y	Y	Y	Y	Y		Y	Y		Y	Y	Y	Y	Y	Y	22			0.758621
Destruction at end of research project. Retention possible to demonstrate compliance, and to support research findings.																			1		1										2	0.0909091	0.0689655
Destruction at end of research project. Retention possible to demonstrate compliance.																															0
Destruction at end of contractual agreement. Retention possible to demonstrate compliance.																															0
Destruction at end of research project or end of contractual agreement.									1						1			1				1									4	0.181818	0.137931
Destruction at end of research project or end of contractual agreement. Retention possible to demonstrate compliance.						1		1						1																	3	0.136364	0.103448
Destruction at end of research project or end of contractual agreement. Retention possible to demonstrate compliance, and to support research findings.																															0	0	0
Destruction or return at earliest of end of contractual agreement, end of project, or provider request. Retention possible to demonstrate compliance.																											1	1			2	0.0909091	0.0689655
Destruction or return at end of contractual agreement.																										1					1	0.0454545	0.0344828
Destruction or return at end of contractual agreement. Retention possible to demonstrate compliance.		1																													1	0.0454545	0.0344828
Data destruction required at end of contractual agreement.												1					1							1							3	0.136364	0.103448
Cease use of data upon termination. Data destruction on request.																									1						1	0.0454545	0.0344828
Data destruction required upon breach of contract (provider's option).									1		1										1										3	0.136364	0.103448
Data destruction required upon breach of contract (mandatory).																1													1		2	0.0909091	0.0689655
Data destruction required upon changing institutions, unless exception granted.												1																			1	0.0454545	0.0344828
Data destruction required upon re-issue of new data version.	1															1								1					1		4	0.181818	0.137931
Data return required at end of contractual agreement.													1																		1	0.0454545	0.0344828
Ethics approvals		Y		Y	Y		Y	Y	Y					Y	Y				Y	Y	Y	Y	Y			Y	Y			15			0.517241
Recipient must respect Provider's local bioethics requirements.							1								1							1									3	0.2	0.0512821
Recipient must respect local bioethics requirements applicable to them.		1		1	1		1							1	1				1	1	1	1	1								11	0.733333	0.37931
Recipient must provide a copy of the ethics approval applicable to their research.					1									1																	2	0.133333	0.0689655
Provider warrants compliance with bioethics requirements applicable to them.															1											1					2	0.133333	0.0689655
Both parties must obtain required ethics approvals and respect applicable bioethics requirements.									1																		1				2	0.133333	0.0689655
Intellectual property	Y	Y	Y		Y	Y			Y	Y	Y	Y	Y	Y	Y	Y	Y	Y	Y	Y	Y		Y	Y	Y	Y	Y	Y	Y	25			0.862069
Provider owns upstream IP.		1	1												1			1							1	1	1				7	0.28	0.241379
Possible application of IPRs to data (provider or third party).	1	1			1						1	1				1	1								1		1		1		10	0.4	0.344828
Recipient can claim ownership of downstream IP.	1		1		1	1			1	1	1	1		1		1	1	1	1	1	1			1		1		1	1		19	0.76	0.655172
No transfer of IP rights in data from Provider to Recipient.	1	1			1					1	1	1				1	1	1						1	1	1	1		1		14	0.56	0.482759
Recipient cannot make IP claims that could frustrate access to upstream IP.					1	1			1	1		1	1	1					1	1			1	1				1	1		13	0.52	0.448276
Recipient cannot commercialize without obtaining license or permission first.													1										1		1						3	0.12	0.103448
License-grantback clause for downstream IP.																									1						1	0.04	0.0344828
Benefit-sharing requirement																	1											1			2	0.08	0.0689655
Must respect specific open science licensing policies					1	1				1				1					1									1			6	0.24	0.206897
Joint ownership of downstream IP (Provider and Recipient)		1													1											1					3	0.12	0.103448
Liability	Y	Y	Y	Y	Y	Y	Y	Y	Y	Y	Y	Y	Y	Y		Y	Y	Y	Y		Y	Y		Y	Y	Y	Y	Y	Y	26			0.896552
No warranties in data.	1	1	1	1	1	1		1	1	1	1	1		1		1	1	1	1		1	1		1	1	1	1	1	1		24	0.923077	0.827586
Provider bears no liability.	1	1	1			1		1	1	1	1	1	1	1		1	1	1				1		1	1			1	1		19	0.730769	0.655172
Parties bear own respective losses.																		1	1		1										3	0.115385	0.103448
Parties bear own respective losses relative to specific categories of damages		1																													1	0.0384615	0.0344828
Parties bear full liability for harms their acts cause to counterparties.																											1				1	0.0384615	0.0344828
Parties bear full liability for harms their acts cause to counterparties, up to a stated threshold, past which parties bear their own respective losses.																										1					1	0.0384615	0.0344828
Recipient bears liability for its acts.		1	1		1		1			1		1					1								1						8	0.307692	0.275862
Sovereign immunity from liability.															1				1		1	1									4	0.153846	4.29
No liability for acts of god (force majeure).																									1	1	1				3	0.115385	0.103448
Guarantee permissions in data.									1																						1	0.0384615	0.0344828
Purpose	Y	Y	Y	Y	Y	Y	Y	Y	Y	Y	Y	Y	Y	Y	Y	Y	Y	Y	Y	Y	Y	Y	Y	Y	Y	Y	Y	Y	Y	29			1
Agree to respect stated conditions of data use.		1	1		1		1	1		1		1		1					1	1	1							1			12	0.413793	0.413793
Restrict uses to purposes described in access request.	1	1	1	1		1	1	1	1	1	1	1		1		1	1		1	1	1	1				1		1	1		21	0.724138	0.724138
Respect applicable informed consent(s).		1								1	1	1			1	1		1								1	1		1		10	0.344828	0.344828
Research use only.	1		1	1	1	1	1	1	1		1		1	1		1		1	1	1	1	1	1	1			1	1	1		22	0.758621	22.29
Non-commercial use only.				1		1					1		1												1		1		1		7	0.241379	0.241379
Academic research use only.																									1		1		1		3	0.103448	0.103448
Specified categories of research.	1				1	1					1				1	1									1						7	0.241379	0.241379
Teaching use.				1																			1								2	0.0689655	0.0689655
Cannot be used to affect rights and interests or in criminal proceedings													1																		1	0.0344828	0.0344828
Prohibition on clinical use																					1										1	0.0344828	0.0344828
Re-identification	Y	Y		Y	Y	Y		Y	Y	Y	Y	Y	Y	Y	Y	Y	Y	Y	Y	Y	Y	Y	Y	Y	Y	Y	Y	Y	Y	27			0.931034
Prohibition on re-identification.		1		1		1				1		1	1		1		1	1	1	1	1	1	1		1		1				16	0.592593	0.551724
Prohibition on re-identification through data combination.																		1													1	0.037037	0.0344828
Prohibition on linkage and combination that could lead to re-identification.								1						1											1			1			4	0.148148	0.137931
Prohibition on linkage that could lead to re-identification.						1							1																		2	0.0740741	0.0689655
Prohibition on acts that could lead to re-identification									1															1	1						3	0.111111	0.103448
Prohibition on data combination (absent explicit permission from Data Provider).																											1				1	0.037037	0.0344828
Prohibition on data linkage (absent explicit permission from Data Provider).	1								1		1					1													1		5	0.185185	0.172414
Prohibition on acts that could lead to re-identification of the establishment from which the data was collected.													1																		1	0.037037	0.0344828
Preclusion on stigmatization or discrimination toward communities.												1														1					2	0.0740741	0.0689655
Preclusion on acts that could lead to re-identification or stigmatization of individuals, families, or communities					1																										1	0.037037	0.0344828
Reporting and monitoring	Y	Y	Y	Y	Y	Y		Y	Y	Y	Y	Y	Y	Y	Y	Y	Y		Y	Y	Y	Y	Y	Y	Y	Y	Y	Y	Y	27			0.931034
Maintain and update list of authorized users.		1	1		1			1	1	1				1						1	1	1		1							11	0.407407	0.37931
Maintain and update list of third-party service providers.		1																	1	1								1			4	0.148148	0.137931
PI must perform oversight of authorized users.		1	1							1			1				1			1				1			1				8	0.296296	0.275862
PI must remain accountable for compliant data use.		1	1					1		1					1				1					1	1			1			9	0.333333	0.310345
Must bind authorized users to conditions of the agreement.										1			1										1	1	1						5	0.185185	0.172414
Authorized users must undergo training.									1				1		1						1					1	1				6	0.222222	0.206897
Authorized users must review conditions of use or agreement		1	1	1	1	1		1	1	1									1	1				1		1					12	0.444444	0.413793
Reporting requirement - on request.	1								1		1					1										1		1	1		7	0.259259	0.241379
Periodic meeting requirement															1																1	0.037037	0.0344828
Periodic reporting requirement.			1		1	1			1			1			1		1		1	1	1	1	1				1				13	0.481481	0.448276
Provide notice where PI changes institutions.					1							1								1	1								1		5	0.185185	0.172414
Public disclosure of research details.									1								1			1		1	1								5	0.185185	0.172414
Retain record of compliance.									1																	1	1				3	0.111111	0.103448
Scientific publication	Y	Y		Y	Y	Y		Y	Y	Y		Y	Y	Y	Y		Y	Y				Y	Y		Y	Y	Y	Y	Y	21			0.724138
Protect confidentiality of research participants in publications.					1	1		1	1			1	1	1			1					1			1	1	1	1			13	0.619048	0.448276
Avoid causing discrimination, harm, stigmatization in publications.												1					1									1					3	0.142857	0.103448
Allow Provider to review publications for IP or privacy breach.		1																							1		1				3	0.142857	0.103448
Allow Provider to review publications.		1													1			1					1				1				5	0.238095	0.172414
Compliance with publication policy.	1				1			1						1									1					1	1		7	0.238095	0.241379
Data Provider embargo period.								1		1				1													1	1			5	0.238095	0.172414
Requirement to publish findings									1									1													2	0.0952381	0.0689655
Requirement to include Data Provider as co-author in publications.									1						1																2	0.0952381	0.0689655
Compliance with specified international open science documents or open science requirements.				1	1																										2	0.0952381	0.0689655
Security / data protection		Y	Y	Y	Y	Y	Y	Y	Y	Y	Y	Y	Y	Y	Y			Y	Y	Y	Y	Y	Y	Y	Y	Y	Y	Y		25			0.862069
General requirement to implement appropriate safeguards.		1	1						1	1			1		1			1	1	1	1	1	1	1	1	1	1				16	0.64	0.896552
Obligation to implement specific safeguards listed in the agreement.			1	1	1		1		1	1		1							1	1		1									10	0.4	0.344828
Right for data provider to audit safeguards (document audit).			1		1	1					1	1		1										1	1			1			9	0.36	0.310345
Right for data provider to audit safeguards (physical audit) at its own expense.					1																										1	0.04	0.0344828
Recipient confirms data protection law compliance.						1			1		1													1							4	0.16	0.137931
Data Provider and Recipient confirm data protection law compliance.						1			1					1											1	1					5	0.2	0.172414
Termination	Y	Y	Y	Y	Y	Y	Y	Y	Y	Y	Y	Y	Y	Y	Y	Y	Y	Y	Y	Y	Y	Y	Y	Y	Y	Y	Y	Y	Y	29
Termination after specified term.					1	1			1			1		1						1	1	1				1					9	0.310345	0.310345
Immediate termination upon breach of contract (provider's option to invoke).		1	1	1		1	1		1			1	1				1		1	1	1	1	1		1	1			1		17	0.586207	0.586207
Termination upon unremediated breach of contract (provider's option to invoke).					1																										1	0.0344828	0.0344828
Termination upon unremediated breach of contract (either party's option to invoke).			1											1				1									1				4	0.137931	0.102564
Immediate termination on recipient breach (automatic).	1									1	1					1								1							5	0.172414	0.172414
Termination where regulatory approvals lapse.							1																								1	0.0344828	0.0344828
Termination upon completion of research project.					1																				1	1	1				4	0.137931	0.137931
Termination upon written notice (Data Provider's option to invoke).								1																				1			2	0.0689655	0.0689655
Termination after written notice (90 days after) (either party's option to invoke).			1												1												1				3	0.103448	0.103448
Termination after written notice (60 days after) (either party's option to invoke).																										1					1	0.0344828	0.0344828
Termination after written notice (30 days after) (either party's option to invoke).						1												1				1			1						4	0.137931	0.137931
Termination upon written notice (either party's option to invoke).			1											1																	2	0.0689655	0.0689655
Termination after written notice (30 days after) ( Provider's option to invoke).																	1														1	0.0344828	0.0344828
Termination upon mutual agreement.														1																	1	0.0344828	0.0344828
Transfer or Collaboration	Y	Y	Y	Y	Y	Y	Y	Y	Y	Y	Y	Y	Y	Y	Y	Y		Y	Y	Y	Y	Y	Y		Y			Y	Y	25			0.862069
General prohibition on external transfers.	1	1	1	1	1	1	1	1	1	1	1	1	1	1	1	1		1	1	1	1	1	1		1			1	1		25	1	0.862069
External recipients must sign independent DAA.	1	1	1		1	1	1	1	1	1	1			1		1				1	1	1	1					1	1		18	0.72	0.62069
Third party service providers can receive data transfers upon entering into specified commitments with Recipient.		1			1															1											3	0.12	0.103448
Transfers authorized for audit or monitoring.	1				1	1	1				1					1													1		7	0.28	0.241379
Transfers authorized for legal compliance.					1		1								1				1		1										5	0.2	0.172414
Transfer authorized for medical treatment.																			1												1	0.04	0.0344828
Transfer for further ethics-approved research.																			1												1	0.04	0.0344828
Transfer with consent of concerned individual.																			1												1	0.04	0.0344828
